# Supplementary material for: Serum Ceramide Species Are Associated with Liver Cirrhosis and Viral Genotype in Patients with Hepatitis C Infection
Source: Int J Mol Sci. 2022 Aug 29;23(17):9806. doi: 10.3390/ijms23179806 (PMC9456360; doi:10.3390/ijms23179806)
Supplement: Supplementary file 1 [file ijms-23-09806-s001.zip]

Archive with 1 entries (1 files):
- ijms-1870545-supplementary.pdf
